# Supplementary material for: Motor Adaptation Deficits in Children with Developmental Coordination Disorder and/or Reading Disorder
Source: Children (Basel). 2024 Apr 19;11(4):491. doi: 10.3390/children11040491 (PMC11049534; doi:10.3390/children11040491)
Supplement: Supplementary file 1 [file children-11-00491-s001.zip]

Archive with 2 entries (2 files):
- SM1_correct_trial.gif
- SM2_incorrect_trial.gif
